# Supplementary material for: Altered Steroidome in Women with Gestational Diabetes Mellitus: Focus on Neuroactive and Immunomodulatory Steroids from the 24th Week of Pregnancy to Labor
Source: Biomolecules. 2021 Nov 23;11(12):1746. doi: 10.3390/biom11121746 (PMC8698588; doi:10.3390/biom11121746)
Supplement: Supplementary file 1 [file biomolecules-11-01746-s001.zip]

Archive with 5 entries (5 files):
- Table S1 steroids unrelated to GDM.pdf
- Table S2, Steroids, cord blood.pdf
- Table S3, CYP19A1.pdf
- Table S4, CYP3A7.pdf
- Table S5, AKRD1.pdf
